# Supplementary material for: Measures of General Intelligence and Risk for Alcohol Use Disorder
Source: JAMA Psychiatry. 2025 Oct 1;82(12):1195–202. doi: 10.1001/jamapsychiatry.2025.2689 (PMC12489797; doi:10.1001/jamapsychiatry.2025.2689)
Supplement: Supplement 2. — eTable 1. List of Swedish National Registers and Variables Used eTable 2. Output Cox Models eTable 3. Mediation Analysis—Proportion of the Effect of IQ on AUD Risk Mediated Through Education, ADHD, Stress/Anxiety Respectively eTable 4. Sibling Comparison eTable 5. Nonlinear Models Using IQ Assessed at Conscription used as Continuous Variable eTable 6. Phenotypes eTable 7. Cognitive Performance Instruments eTable 8. Educational Attainment Instruments eTable 9. Cognitive and Noncognitive Components of Educational Attainment Instruments eTable 10. Single Variable Mendelian Randomization Results eTable 11. Single Variable Mendelian Randomization Results for Cognitive Performance on Mediators eTable 12. Single Variable Mendelian Randomization Results of Psychiatric Traits on Alcohol-Related Traits eTable 13. Multivariable Mendelian Randomization Results eTable 14. Mendelian Randomization Mediation Model Results eTable 15. Associations of Polygenic Scores With Alcohol Use Disorder Yale-Penn [file jamapsychiatry-e252689-s002.xlsx]

## Sheet: Index supplementary tables
Capusan AJ, Davis C, Thern E, et al. Measures of general intelligence and risk for alcohol use disorder. JAMA Psychiatry. Published online October 1, 2025. doi:10.1001/jamapsychiatry.2025.2689
This supplemental material has been provided by the authors to give readers additional information about their work.
Index
Register-based data
Supplementary eTable 1. List of Swedish national registers and variables used
Supplementary eTable 2. Output Cox models
Supplementary eTable 3. Mediation analysis - Proportion of the effect of IQ on AUD risk mediated through education, ADHD, stress/anxiety respectively
Supplementary eTable 4. Sibling comparison
Supplementary eTable 5. Non-linear models, using IQ assessed at conscription used as continuous variable
Mendelian Randomisation analyses
Supplementary eTable 6. Phenotypes
Supplementary eTable 7. Cognitive performance instruments
Supplementary eTable 8. Educational attainment instruments
Supplementary eTable 9. Cognitive and noncognitive components of educational attainment instruments
Supplementary eTable 10. Single variable Mendelian Randomization results
Supplementary eTable 11. Single variable Mendelian Randomization results for cognitive performance on mediators
Supplementary eTable 12. Single variable Mendelian Randomization results of psychiatric traits on alcohol-related traits
Supplementary eTable 13. Multivariable Mendelian Randomization results
Supplementary eTable 14. Mendelian Randomization mediation model results
Supplementary eTable 15. Associations of polygenic scores with alcohol use disorder in Yale-Penn

## Sheet: ST01 Registers& variables used
Supplementary Table1: List of Swedish national registers and variables used in the study
Register	Description	Variables
Swedish national patient register (NPR)	Includes:	Alcohol Use Disorder (AUD) and related medical diseases
	The Swedish Hospital Discharge Register including data on start and finish of inpatient episodes, diagnoses since 1973	ICD 10: F10, K70, T51; ICD9: 291, 303; ICD codes: ICD-8: 291, 303
		Substance use disorder and related conditions (SUD):
	Outpatient Care Register includes physician visits to outpatient specialized care in the whole of Sweden since 2001	ICD-10: F11-19;
		ICD-9: Drug psychoses (292) and Drug dependence (304), 305
		ICD-8; Drug dependence (304); 294, 299, 696, 971
		ADHD: ICD-10: F90-; ICD-9: 314; ICD-8:308;
		Depression and anxiety (internalizing conditions):
		ICD-10: F32, F33.; ICD-9: 296, 298; ICD-8: 296, 298; ICD 10: F4-; ICD-9: 300, 308, 309; ICD-8 300, 307
Swedish Multi-Generation Register	Connects individuals born in Sweden to their biological parents.	To identify biological parents and siblings to the study population
The Longitudinal Integration Database for Health Insurance and Labor Market Studies (LISA)	Demographic data, data on education, occupation, livelihood and income	Co-variates for demographic data for the participants. Highest level of education, occupation, socioeconomic status, housing, crowded housing as defined by Statistics Sweden
The Swedish Total Population Register	Information on al people living in Sweden, including dates of all registered migrations into or from Sweden since 1969.	Date of migration to and from Sweden for participants and families.
National Military Conscription Register	Compulsory military conscription for men aged 18–47y began in Sweden in 1901.	Cognitive ability (IQ) at conscription of index male patients and controls. Substance and alcohol use at conscription and diagnoses of SUD and/ or AUD set at conscription.
	Until 1995, the proportion of men undergoing conscription testing remained high (> 80% of the corresponding male birth cohorts).
The National Cause of Death Register	The National Cause of Death Register provides the basis for official cause-of-death statistics in Sweden and includes all deaths that occurred in Sweden. It is based on cause-of-death certificate issues by doctors and sent to the National Board of Health and Welfare, according to the Funeral Act (1990:1144) and the associated regulation (1990:1147).	Variables: Date of death, was the death related to drugs Yes/no or alcohol Yes/no

## Sheet: ST02 Output Cox models
Supplementary Table 2. Output from Cox models exploring the effect of IQ at age 18 on alcohol use disorder risk later in life, both crude and adjusted for covariates, in a national cohort of Swedish males, born between 1950-1962
Main analysis: effect of IQ at age 18 on AUD risk later in life, both crude and adjusted for covariates, in a national cohort of Swedish males, born between 1950-1962
		Crude			Adjusted*			Adjusted#
		HR	95%CI	95 % CI	HR	95%CI	95%CI	HR	95%CI
IQ	Low	1.64	1.60	1.67	1.63	1.60	1.67	1.43	1.40	1.47
	Middle (ref)	1.00
	High	0.60	0.59	0.62	0.60	0.59	0.62	0.65	0.64	0.67
Parent with SUD (including alcohol)					1.92	1.83	2.02	1.66	1.59	1.75
Stess/anxiety								5.87	5.75	6.00
ADHD								2.31	2.18	2.46
Crowded housing								1.24	1.21	1.28
*Adjusted for parent substance use disorder, birth year used as strata
#Adjusted for parent substance use disorder, anxiety/ stress diagnoses, ADHD diagnoses and crowded housing during childhood. Birth year used as strata.
Sensitivity analysis 1: Effect of IQ at age 18 on AUD risk later in life, Follow-up time started 5 years after conscription, both crude and adjusted for covariates, in a national cohort of Swedish males, born between 1950-1962
		Crude			Adjusted*			Adjusted#
		HR	95%CI	95 % CI	HR	95%CI	95 % CI	HR	95%CI	95 % CI
IQ	Low	1.59	1.55	1.63	1.59	1.55	1.63	1.40	1.36	1.43
	Middle (ref)	1.00
	High	0.61	0.59	0.63	0.62	0.60	0.63	0.66	0.66	0.68
Parent with SUD (including alcohol)					1.88	1.79	1.98	1.64	1.56	1.72
Stess/anxiety								5.87	5.74	6.00
ADHD								2.28	2.14	2.42
Crowded housing								1.23	1.19	1.26
*Adjusted for parent substance abuse. Birth year was used as strata
# Adjusted for parent substance use disorder, anxiety/ stress diagnoses, ADHD diagnoses and crowded housing during childhood. Birth year used as strata.

## Sheet: ST03 Mediation analysis output
Supplementary Table 3. Mediation analyses - Proportion of the effect of IQ on AUD risk mediated through education, ADHD, and internalizing disorders (depression, anxiety) respectively
Exposure	Outcome	Mediator	TE	SETE	PvalueTE	DE	SEDE	PvalueDE	IE	SEIE	ZIE	PvalueIE	PM	SEPM	ZPM	PvaluePM
IQ	AUD	EA	3.28	0.09	0.000	3.30	0.11	0.00	0.48	0.03	17.3	0.000	0.14	0.01	15.9	0.000
IQ	AUD	ADHD	3.23	0.09	0.000	3.14	0.09	0.000	0.02	0.00	46.5	0.000	0.01	0.00	16.1	0.000
IQ	AUD	Internalizing	3.23	0.09	0.000	2.43	0.08	0.000	0.22	0.01	44.8	0.000	0.07	0.00	30.4	0.000
Mediation analysis adjusted for birth year, parent substance use disorder and crowded housing. Psychiatric diagnoses were set clinically and registered in national patient registers.
Abbreviations:
TE	Total Effect
SE	Standard Error
DE	Direct Effect
IE	Indirect Effect
PM	Proportion mediated
IQ	Intelligence measured at conscription, around age 18
AUD	Alcohol related clinical diagnoses from National Patient Register and alcohol related mortality form the National Cause of Death Register
EA	Educational attainment, highest level of achieved education, lowest (i.e primary education) compared to secondary and post-secondary education

## Sheet: ST04 Sibling comparison
Supplementary Table 4 Within sibling cluster analysis, using stratified Cox models for exploring the effect of IQ at age 18 on AUD risk later in life, crude and adjusted for covariates, in 191.928 Swedish males, from 87 381 family cluster born between 1950-1962
	AUD risk	Crude*			Adjusted#
IQ	Low	1.39	1.25	1.55	1.37	1.22	1.55
	Middle (ref)	1.00
	High	0.75	0.65	0.86	0.86	0.74	1.00
Stess/anxiety					4.96	4.36	5.65
ADHD					2.61	1.63	4.16
*Crude HR: Birth year (5-year interval) and sibling id was used as strata.
# Adjusted for anxiety/ stress diagnoses and ADHD diagnoses. Birth year (5-year interval) and sibling id was used as strata.
Number of full sibling for each individual included in the sibling comparison analysis
No. of siblings for each individual	n	%
1	153412	79.93
2	32148	16.75
3	5300	2.76
4	885	0.46
5	168	0.09
6	7	0.00
7	8	0.00
Total no. individuals with full siblings	191928	100.00

## Sheet: ST05 Non-linear models
Supplementary table 5 Predictive margins on the full sample (n= 573 855) for the AUD risk per IQ assessed at concription (age 18) , expressed in stanine points (1-9) as a continuous variable
IQ level	Predictive margin	95%CI
1	0.31	(0.29, 0.32)
2	0.26	(0.25, 0.27)
3	0.22	(0.21, 0.22)
4	0.18	(0.18, 0.18)
5	0.15	(0.15, 0.15)
6	0.12	(0.12, 0.12)
7	0.10	(0.10, 0.11)
8	0.08	(0.08, 0.08)
9	0.07	(0.06, 0.07)
IQ: expressed in stanine points from 1-9
CI: confidence interval
						Pr: predictive margins
						IQ: expressed as stanine points (1-9)

## Sheet: ST06 Phenotype description
Supplementary Table 6. Phenotypes
Phenotype	GWAS	Ncases	Ncontrols	Ntotal
Alcohol Use Disorder (FinnGen)	https://r12.finngen.fi/pheno/AUD	20597	479751	500348
Alcohol Use Disorder (Meta)	https://www.nature.com/articles/s41591-023-02653-5	113325	639923	753248
Alcohol consumption (Drinks per week)	https://www.nature.com/articles/s41586-022-05477-4	NA	NA	666978
Educational attainment (excl. 23andMe)	https://www.nature.com/articles/s41588-022-01016-z	NA	NA	765283
Cognitive performance	https://www.nature.com/articles/s41588-018-0147-3	NA	NA	257481
Cognitive components of education	https://www.nature.com/articles/s41588-020-00754-2	NA	NA	257700
Non-cognitive components of education	https://www.nature.com/articles/s41588-020-00754-2	NA	NA	510795
Major depression	https://www.nature.com/articles/s41591-023-02352-1	295577	764956	1060533
Schizophrenia	https://www.nature.com/articles/s41586-022-04434-5	53386	77258	130644
Attention deficit hyperactivity disorder	https://www.nature.com/articles/s41588-022-01285-8	38691	186843	225534

## Sheet: ST07 Cog instruments
Supplementary Table 7. Cognitive performance instruments
RSID	CHR	POS	A1	A2	EAF	BETA	SE	P	F STATISTIC
rs2352974	3	49890613	T	C	0.5	-0.0319	0.00285	5.19e-29	125.283
rs1906252	6	98550289	C	A	0.5034	-0.03071	0.00285	4.44e-27	116.11
rs13107325	4	103188709	C	T	0.90986	0.05434	0.00542	1.09e-23	100.517
rs9384679	6	108864419	T	C	0.4082	-0.02822	0.00295	1.14e-21	91.5103
rs3128341	1	72749848	T	C	0.1752	-0.03343	0.00353	2.52e-21	89.6857
rs2426132	20	47723127	G	C	0.5272	-0.027	0.00286	3.57e-21	89.1242
rs11793831	9	23362311	T	G	0.4354	0.02693	0.0029	1.69e-20	86.2336
rs148696809	6	28934352	T	C	0.91837	-0.0406	0.00445	7.79e-20	83.24
rs12448902	16	28871191	G	C	0.3197	-0.026	0.00292	5.12e-19	79.2832
rs3740422	10	103565960	G	C	0.6514	0.02553	0.00299	1.23e-17	72.9053
rs8054299	16	53498655	G	C	0.3316	0.02556	0.00306	7.22e-17	69.7716
rs11123820	2	100871186	G	A	0.4065	0.0243	0.00292	9.17e-17	69.2543
rs10874938	1	96175936	T	A	0.5068	-0.02364	0.00285	1.19e-16	68.8027
rs10875914	12	49422094	G	A	0.3554	0.02373	0.00291	3.45e-16	66.4981
rs1892419	1	41781151	C	T	0.233	-0.0276	0.00338	3.47e-16	66.6783
rs6550835	3	24062661	G	A	0.6973	0.02479	0.00304	3.89e-16	66.4976
rs11662271	18	50907365	T	C	0.4847	0.0232	0.00285	4.39e-16	66.2653
rs13163336	5	87943710	C	A	0.8265	-0.0317	0.00391	5.04e-16	65.7302
rs34811474	4	25408838	G	A	0.7704	-0.02761	0.00346	1.42e-15	63.6767
rs10189857	2	60713235	G	A	0.4184	-0.02289	0.00288	2.03e-15	63.1694
rs7963801	12	79685226	C	T	0.5476	-0.02296	0.00292	3.46e-15	61.827
rs5751191	22	42370991	C	T	0.4779	-0.02214	0.00286	8.93e-15	59.9271
rs4463213	5	139545748	A	G	0.5408	0.02183	0.00287	2.56e-14	57.8554
rs6975134	7	133531432	C	T	0.4218	0.02194	0.00291	4.55e-14	56.8443
rs1144593	1	110030945	G	A	0.2993	0.02276	0.00309	1.82e-13	54.2535
rs2239647	14	33292743	A	C	0.4541	-0.02093	0.00289	4.71e-13	52.4497
rs3735478	7	44800176	T	G	0.2857	0.02279	0.00315	4.85e-13	52.3441
rs991871	8	93164505	A	T	0.7551	0.0243	0.00337	5.72e-13	51.9939
rs11693702	2	162802184	A	T	0.449	-0.02045	0.00286	9.17e-13	51.1275
rs113322852	17	43569245	A	T	0.2007	-0.02611	0.00369	1.5e-12	50.0681
rs26046	5	111010072	T	C	0.3673	-0.02044	0.00292	2.44e-12	49
rs2478281	13	106640324	G	A	0.2466	0.02273	0.00326	3.1e-12	48.6143
rs9436866	1	69427576	C	A	0.09524	0.03309	0.00481	6.01e-12	47.3264
rs3113262	7	69993342	G	C	0.5068	0.01963	0.00286	6.18e-12	47.1095
rs35526560	7	71741232	C	G	0.4235	0.01958	0.00285	6.71e-12	47.1993
rs6535809	4	152592933	G	A	0.5	-0.01956	0.00285	6.9e-12	47.1029
rs335426	5	176908731	C	A	0.5	-0.01973	0.00288	7.24e-12	46.932
rs4976976	8	143311653	A	G	0.3861	0.01978	0.00292	1.24e-11	45.8867
rs13428598	2	144250487	T	C	0.3793	0.01978	0.00292	1.32e-11	45.8867
rs702222	9	23805569	C	T	0.6718	0.02002	0.00297	1.66e-11	45.4376
rs10129426	14	104018455	G	A	0.4694	-0.01926	0.00287	1.87e-11	45.0349
rs58489175	7	127674026	G	A	0.2823	0.02121	0.00316	2.02e-11	45.0513
rs2295499	4	2717690	T	C	0.4439	-0.0191	0.00287	2.85e-11	44.2897
rs602512	11	95561682	G	A	0.6139	-0.01948	0.00293	2.92e-11	44.2021
rs17002025	19	12530177	A	G	0.1378	0.02886	0.00434	2.96e-11	44.2194
rs1035738	15	52196830	T	C	0.02721	0.05092	0.00769	3.47e-11	43.8454
rs830383	5	165473194	A	G	0.369	0.01952	0.00295	3.73e-11	43.784
rs112780312	1	153797015	G	A	0.7466	0.02121	0.00321	3.73e-11	43.6587
rs11079849	17	47090785	C	T	0.6922	-0.01996	0.00305	5.96e-11	42.8274
rs6952104	7	24171927	T	C	0.5221	0.01864	0.00285	6.32e-11	42.7762
rs6819372	4	67970101	G	A	0.5357	0.01865	0.00286	6.57e-11	42.5232
rs5757670	22	39829736	A	G	0.6582	0.02009	0.00308	7.15e-11	42.546
rs12439619	15	82546946	G	T	0.3129	0.01994	0.00307	7.94e-11	42.1865
rs80170948	5	64020316	T	G	0.94728	0.04589	0.00706	7.99e-11	42.25
rs1009950	7	157536448	T	G	0.4184	-0.01903	0.00293	8.15e-11	42.1835
rs10990610	9	99100713	T	C	0.835	-0.02498	0.00385	8.69e-11	42.0982
rs62047970	16	70756181	T	G	0.5782	-0.01879	0.00291	9.9e-11	41.6934
rs2852931	11	90566513	A	G	0.8486	0.02842	0.0044	1.08e-10	41.7199
rs2806048	14	73529094	A	G	0.6429	-0.01897	0.00295	1.25e-10	41.3514
rs13253386	8	14002020	T	G	0.4949	-0.01836	0.00285	1.26e-10	41.5007
rs2005078	9	131942676	G	A	0.3333	0.01924	0.00304	2.35e-10	40.0556
rs1064608	11	47640429	G	C	0.6361	0.01884	0.00299	2.86e-10	39.7026
rs620729	6	11508671	A	C	0.6854	-0.01912	0.00304	3.05e-10	39.5575
rs4470366	2	71534617	T	A	0.4388	-0.01815	0.0029	3.61e-10	39.1703
rs11117646	1	216830128	A	T	0.1905	-0.02248	0.00359	3.66e-10	39.2106
rs2737339	8	31013470	G	A	0.4099	0.01827	0.00292	4.14e-10	39.1482
rs6587843	1	59540811	T	C	0.4711	0.01774	0.00285	4.82e-10	38.7452
rs72821233	10	93349867	T	G	0.2721	-0.0201	0.00323	4.88e-10	38.7246
rs13120565	4	10704137	T	A	0.6429	0.01825	0.00294	5.66e-10	38.5329
rs78358737	2	118627164	T	G	0.96599	-0.04248	0.00687	6.18e-10	38.2345
rs3843954	13	58548511	G	C	0.75	0.02084	0.00337	6.33e-10	38.2416
rs12773747	10	67188211	A	T	0.2262	0.0205	0.00332	6.73e-10	38.1269
rs7626560	3	12475088	C	T	0.8639	-0.02393	0.00389	7.34e-10	37.8431
rs11210871	1	44029353	C	G	0.3299	-0.01917	0.00312	7.67e-10	37.7516
rs7256776	19	31952890	G	A	0.7092	0.01864	0.00304	9.28e-10	37.5963
rs4744250	9	96271752	A	G	0.352	0.01834	0.003	9.34e-10	37.3728
rs74370218	17	57095212	T	C	0.3827	-0.018	0.00295	9.81e-10	37.2307
rs4342312	5	92477890	C	A	0.6259	0.01793	0.00294	1.05e-09	37.1934
rs12441495	15	41222487	G	C	0.8639	0.02575	0.00424	1.24e-09	36.8827
rs1507010	16	7657373	G	A	0.4949	0.01728	0.00286	1.52e-09	36.5053
rs12536800	7	128381058	G	C	0.7194	-0.01939	0.00321	1.53e-09	36.4876
rs77128898	11	61313525	T	C	0.02211	-0.04626	0.00768	1.72e-09	36.2818
rs1523048	3	35527409	T	C	0.3997	0.01776	0.00296	2.06e-09	36
rs12635303	3	8246179	C	T	0.7075	-0.01849	0.00309	2.21e-09	35.8061
rs10497818	2	199498173	A	T	0.5697	0.01715	0.00288	2.65e-09	35.4604
rs287883	6	157140077	T	A	0.3112	0.01858	0.00314	3.28e-09	35.0132
rs17049085	2	57948003	T	C	0.8895	0.02602	0.0044	3.44e-09	34.9711
rs3943667	4	65831184	T	C	0.7228	-0.0185	0.00313	3.56e-09	34.9345
rs73189617	3	184069126	G	C	0.3299	0.01854	0.00315	3.87e-09	34.6416
rs7599860	2	186243561	A	C	0.2279	0.01967	0.00334	3.92e-09	34.6829
rs1408579	10	101912194	C	T	0.5	-0.0168	0.00286	4.11e-09	34.5053
rs7588384	2	163976035	C	G	0.3129	-0.01891	0.00322	4.26e-09	34.4883
rs12535854	7	105063372	G	C	0.6667	0.01783	0.00304	4.46e-09	34.3998
rs39302	7	21467190	C	T	0.8078	0.02088	0.00356	4.49e-09	34.4002
rs1567154	16	50950805	C	T	0.7347	0.02045	0.00349	4.51e-09	34.3349
rs6903716	6	21956404	G	A	0.2738	-0.01842	0.00314	4.62e-09	34.4128
rs1415802	20	22245008	T	G	0.5969	-0.01718	0.00293	4.76e-09	34.3804
rs2647995	16	51577196	C	T	0.2925	0.01861	0.00318	4.99e-09	34.2483
rs889169	19	47548678	A	G	0.5867	0.01743	0.003	6.13e-09	33.7561
rs2721173	8	145744429	C	T	0.551	0.01661	0.00286	6.13e-09	33.7293
rs73989053	2	213403091	A	G	0.1616	-0.02211	0.00381	6.31e-09	33.6765
rs10865397	2	73358292	G	A	0.5221	0.01675	0.00289	6.84e-09	33.5919
rs17106817	14	69716957	T	C	0.716	0.01854	0.0032	6.88e-09	33.5675
rs159428	20	31099311	T	C	0.4932	0.01676	0.00289	6.97e-09	33.632
rs75973558	5	26880925	G	A	0.119	-0.02463	0.00426	7.38e-09	33.4279
rs72739469	15	65738080	T	C	0.94558	-0.03577	0.00619	7.51e-09	33.3931
rs73845427	3	85327518	A	G	0.02891	-0.0466	0.00807	7.69e-09	33.3445
rs66752974	3	137057630	C	A	0.8418	0.02214	0.00384	7.92e-09	33.2424
rs61815057	1	103673345	A	G	0.3963	0.01681	0.00292	8.06e-09	33.1413
rs17428810	2	32736043	T	C	0.7313	0.01788	0.0031	8.1e-09	33.2668
rs78382112	1	181535715	A	G	0.05782	0.03682	0.00639	8.54e-09	33.2021
rs6718450	2	117697406	C	G	0.4252	0.01698	0.00296	9.53e-09	32.9073
rs6798941	3	52893465	C	T	0.7143	-0.01794	0.00313	9.53e-09	32.8516
rs2143103	1	22430069	A	G	0.1446	0.02382	0.00415	9.64e-09	32.9448
rs2977464	8	141545193	T	C	0.1684	0.02091	0.00365	9.86e-09	32.8188
rs6860626	5	59636727	T	C	0.1412	-0.02149	0.00376	1.11e-08	32.6661
rs9930063	16	62194176	C	T	0.4592	0.01633	0.00288	1.43e-08	32.1505
rs35853157	4	140780768	A	T	0.6837	-0.0172	0.00304	1.48e-08	32.0118
rs875361	1	37865954	A	G	0.449	-0.01623	0.00287	1.5e-08	31.9796
rs2180111	14	27177910	A	G	0.2942	0.01812	0.0032	1.55e-08	32.0639
rs11720523	3	71545170	C	A	0.5544	-0.01622	0.00288	1.73e-08	31.7188
rs1479073	5	101105998	C	T	0.3112	0.01731	0.00308	1.92e-08	31.5859
rs7044246	9	134866271	T	C	0.6956	0.01748	0.00311	1.96e-08	31.5909
rs2439649	9	111875463	G	A	0.4609	-0.01605	0.00286	1.98e-08	31.4933
rs6708515	2	41606931	G	A	0.6207	-0.01671	0.00298	2.11e-08	31.4427
rs41293013	1	84417585	T	C	0.9881	-0.06797	0.01213	2.11e-08	31.3988
rs7573001	2	198929896	C	G	0.415	-0.01647	0.00295	2.35e-08	31.1705
rs4937860	11	133814713	G	A	0.09354	-0.02588	0.00464	2.4e-08	31.1095
rs7312770	12	56467587	T	C	0.5136	-0.016	0.00287	2.52e-08	31.0797
rs56290130	12	93327911	A	T	0.3231	-0.01692	0.00304	2.59e-08	30.978
rs62169190	2	145078775	T	C	0.1769	-0.02043	0.00368	2.74e-08	30.8206
rs4347883	2	44185129	T	C	0.5612	-0.01595	0.00287	2.79e-08	30.8857
rs1812587	5	62991802	G	T	0.5544	0.01594	0.00287	2.84e-08	30.847
rs56135595	6	51690108	T	G	0.1412	-0.02216	0.004	2.97e-08	30.6916
rs3860537	3	108103433	T	C	0.2415	0.01861	0.00336	3.14e-08	30.6771
rs2652454	2	155670915	T	C	0.4779	-0.01587	0.00287	3.23e-08	30.5767
rs1391438	4	106151843	T	C	0.3146	0.01691	0.00306	3.26e-08	30.5383
rs6509441	19	50138023	T	A	0.7687	-0.01876	0.0034	3.3e-08	30.4444
rs136554	22	27255690	A	G	0.4592	0.01586	0.00288	3.53e-08	30.3264
rs11259916	15	84361518	G	A	0.733	0.01744	0.00316	3.53e-08	30.4592
rs297589	2	157358750	A	T	0.6684	0.01715	0.00312	3.73e-08	30.2147
rs12435486	14	98670849	A	G	0.2483	-0.01823	0.00331	3.75e-08	30.3331
rs8058881	16	76524013	G	C	0.25	0.01831	0.00334	4.14e-08	30.0527
rs2836921	21	40516070	A	G	0.3248	0.01632	0.00298	4.21e-08	29.9922
rs2799399	10	130113462	G	T	0.5833	0.01572	0.00288	4.55e-08	29.7934
rs276626	16	13156649	G	A	0.1616	-0.02075	0.0038	4.81e-08	29.8174
rs11138947	9	72110562	C	T	0.267	-0.01737	0.00318	4.83e-08	29.8363
rs34802460	19	713148	C	T	0.7432	-0.01917	0.00351	4.94e-08	29.8284

## Sheet: ST08 Education instruments
Supplementary Table 8. Educational attainment instruments
RSID	CHR	POS	A1	A2	EAF	BETA	SE	P	F STATISTIC
rs13090388	3	49391082	T	C	0.312796	0.03248	0.00187	2.625e-67	301.682
rs9375188	6	98555272	T	C	0.466076	0.02927	0.00173	3.434e-64	286.255
rs7029718	9	23358495	A	G	0.406129	0.02876	0.00177	4.253e-59	264.017
rs1334297	13	58335375	A	G	0.750955	0.02616	0.00195	7.092e-41	179.973
rs13026143	2	100865406	T	C	0.361411	0.02385	0.00178	8.419e-41	179.53
rs4700393	5	60098267	A	G	0.452294	-0.02194	0.00173	7.918e-37	160.835
rs34316	5	88015545	A	C	0.434694	0.02259	0.0018	2.982e-36	157.502
rs10773002	12	123746961	A	T	0.270342	0.02466	0.002	7.69e-35	152.029
rs11191193	10	103802408	A	G	0.672698	0.02186	0.00181	1.387e-33	145.862
rs9964724	18	35159124	T	C	0.673637	0.02184	0.00186	7.211e-32	137.873
rs1620977	1	72729142	A	G	0.25773	0.02262	0.00199	5.389e-30	129.205
rs10189857	2	60713235	A	G	0.562889	0.01933	0.00174	1.217e-28	123.414
rs11678980	2	162101261	A	G	0.434139	-0.01936	0.00175	2.237e-28	122.387
rs1008078	1	91189731	T	C	0.414398	-0.01933	0.00176	6.032e-28	120.625
rs3747631	1	204587569	C	G	0.201217	0.023	0.00212	1.793e-27	117.702
rs1106761	8	142619234	A	G	0.364644	-0.01874	0.00178	6.559e-26	110.841
rs13428598	2	144250487	T	C	0.365799	0.01863	0.00178	1.112e-25	109.543
rs2842189	1	44007648	T	C	0.355975	0.01869	0.00179	1.519e-25	109.022
rs4787457	16	28555400	A	G	0.643548	0.0182	0.00179	2.399e-24	103.38
rs772921	12	56403577	T	C	0.316123	0.0184	0.00183	8.509e-24	101.096
rs10931821	2	199495830	A	T	0.503434	-0.0173	0.00173	1.567e-23	100
rs34373811	9	1784713	T	G	0.781537	-0.01984	0.00203	1.494e-22	95.5193
rs79172804	17	43828764	A	G	0.180936	-0.02213	0.00227	1.557e-22	95.041
rs3897821	1	243420388	A	G	0.665306	0.01761	0.00183	8.23e-22	92.6012
rs73148993	7	133178410	A	C	0.186788	-0.02128	0.00222	8.961e-22	91.8834
rs4382592	9	134870755	T	G	0.322836	-0.01796	0.00188	1.488e-21	91.2635
rs66568921	3	85672018	T	G	0.646412	-0.0176	0.00185	1.758e-21	90.5069
rs7924036	10	65191645	T	G	0.504835	0.01635	0.00173	3.34e-21	89.3189
rs12375949	9	124617900	T	C	0.428934	-0.01635	0.00175	7.414e-21	87.289
rs406413	5	113898581	A	T	0.79133	0.01975	0.00212	1.498e-20	86.7886
rs2544809	5	176885499	T	C	0.476024	0.01623	0.00175	1.566e-20	86.0124
rs6493265	15	47513253	T	C	0.398322	-0.0164	0.00177	1.893e-20	85.8502
rs11665242	18	50907127	A	G	0.598429	0.01601	0.00174	3.964e-20	84.6612
rs28710896	14	29620422	C	G	0.151217	-0.02307	0.00251	3.468e-20	84.4788
rs62244886	3	71587392	C	G	0.617832	-0.01662	0.00181	4.956e-20	84.315
rs2179152	6	26325888	T	C	0.350447	-0.01643	0.00179	3.849e-20	84.2498
rs4132462	2	212635589	T	C	0.26931	-0.01734	0.00189	5.403e-20	84.1733
rs1892417	1	41779673	T	C	0.776255	0.01881	0.00206	6.479e-20	83.3764
rs17379561	1	98340139	A	T	0.858023	0.02207	0.00242	8.4e-20	83.1714
rs72829857	6	16966052	A	G	0.759871	-0.01861	0.00205	1.143e-19	82.411
rs35417702	7	71739916	T	C	0.526902	-0.01569	0.00173	1.221e-19	82.2534
rs16846463	2	142316255	A	G	0.903573	0.026	0.00287	1.456e-19	82.0697
rs2726458	4	106183474	T	C	0.416338	0.01575	0.00175	2.623e-19	81
rs13240401	7	2194396	T	C	0.789898	0.01919	0.00214	2.904e-19	80.4123
rs12761761	10	133775375	T	C	0.230382	0.01844	0.00206	3.682e-19	80.1286
rs998887	4	160494997	A	C	0.534324	0.01537	0.00173	6.478e-19	78.9324
rs10765775	11	95656362	A	G	0.372621	0.0159	0.00179	5.999e-19	78.902
rs76076331	2	10977585	T	C	0.122605	0.0223	0.00252	9.823e-19	78.3084
rs11756123	6	152218079	A	T	0.367108	-0.01592	0.0018	1.139e-18	78.2242
rs12643771	4	140753103	T	C	0.315368	0.01653	0.00187	1.036e-18	78.138
rs10874938	1	96175936	A	T	0.532291	0.01529	0.00173	9.622e-19	78.1129
rs12468040	2	44854981	T	G	0.380136	0.01571	0.00178	9.582e-19	77.8955
rs6028083	20	59838099	T	C	0.389252	-0.01569	0.00178	1.053e-18	77.6973
rs7655104	4	2868067	T	G	0.285017	0.01675	0.00191	1.51e-18	76.9065
rs9616906	22	51104680	A	G	0.440437	0.0151	0.00175	5.488e-18	74.4522
rs303752	18	21074255	A	G	0.402402	-0.01515	0.00176	7.705e-18	74.0969
rs113520408	7	128402782	A	G	0.261303	0.01674	0.00195	8.832e-18	73.6956
rs72807818	2	51819019	A	G	0.126609	0.02197	0.00256	9.541e-18	73.6513
rs13141210	4	67891641	T	C	0.480166	0.01497	0.00175	1.06e-17	73.1758
rs12534506	7	92662327	A	T	0.478796	-0.01496	0.00175	1.179e-17	73.0781
rs7302054	12	14553711	T	C	0.520773	-0.01475	0.00173	1.566e-17	72.6929
rs7757476	6	14711961	A	G	0.201293	0.01939	0.00228	1.772e-17	72.3246
rs72962169	11	72365669	T	C	0.158084	-0.01991	0.00235	2.243e-17	71.7806
rs4757957	11	12881398	C	G	0.680844	0.01573	0.00187	4.314e-17	70.7578
rs7863447	9	14155418	A	G	0.797736	0.01964	0.00237	1.195e-16	68.673
rs2837992	21	42620520	T	C	0.379088	0.01474	0.00178	1.344e-16	68.5733
rs34809719	7	2028968	T	G	0.211934	0.01804	0.00219	1.737e-16	67.8555
rs37538	5	57610069	C	G	0.620249	0.01448	0.00176	2.1e-16	67.688
rs17425572	9	88006338	A	G	0.45656	0.01423	0.00173	2.172e-16	67.6578
rs7920624	10	67963186	A	T	0.501678	0.01408	0.00173	4.32e-16	66.2389
rs9289300	3	127144988	T	C	0.846381	-0.01933	0.00238	5.313e-16	65.9644
rs969512	4	147872742	A	T	0.660117	-0.01473	0.00182	6.734e-16	65.5032
rs14184	1	110047110	C	G	0.702756	-0.01514	0.00188	9.115e-16	64.8539
rs2301015	5	109143386	T	C	0.341084	-0.01467	0.00183	1.181e-15	64.2626
rs73089903	20	14839437	T	G	0.811888	0.01705	0.00213	1.04e-15	64.0751
rs2067854	14	72425819	A	G	0.184632	0.01696	0.00212	1.295e-15	64
rs4073894	7	104466964	A	G	0.198645	0.01716	0.00215	1.384e-15	63.7027
rs1569092	1	74858724	A	G	0.137712	0.01897	0.00238	1.617e-15	63.5303
rs8006409	14	23396511	A	G	0.397197	-0.01387	0.00177	4.288e-15	61.4054
rs10240905	7	32263069	T	C	0.373529	-0.01409	0.0018	4.244e-15	61.2741
rs401687	12	83924986	C	G	0.464998	0.01353	0.00173	5.619e-15	61.1651
rs1035578	16	12531365	A	G	0.537542	-0.01351	0.00173	5.883e-15	60.9844
rs2034218	2	193742529	T	C	0.480228	0.01364	0.00175	7.743e-15	60.7509
rs301800	1	8490603	T	C	0.193332	0.01777	0.00228	6.33e-15	60.7443
rs11855853	15	78012618	T	C	0.247213	0.01532	0.00197	8.186e-15	60.4763
rs12602286	17	19236954	T	G	0.836264	0.0201	0.00259	8.443e-15	60.2272
rs2998299	14	84997363	T	G	0.223468	-0.01635	0.00211	8.629e-15	60.0441
rs112494684	16	53455043	T	C	0.315738	0.01453	0.00188	1.034e-14	59.7332
rs12332731	5	93033082	A	T	0.192455	0.01713	0.00222	1.255e-14	59.54
rs17048855	3	8258174	A	G	0.328488	0.01403	0.00182	1.119e-14	59.4255
rs77702622	8	143367857	A	G	0.0548352	-0.02749	0.00357	1.307e-14	59.2943
rs173262	16	12230161	T	C	0.318186	-0.01485	0.00193	1.537e-14	59.2023
rs320684	7	137040466	A	G	0.537712	-0.01331	0.00173	1.629e-14	59.1921
rs79265434	7	24621381	A	G	0.898522	-0.02048	0.00267	1.626e-14	58.8352
rs2725370	8	30852826	T	C	0.28514	-0.01457	0.0019	1.739e-14	58.8047
rs2570497	2	104441546	T	C	0.64421	-0.01379	0.0018	1.758e-14	58.6926
rs242093	14	69481343	A	G	0.593117	-0.0134	0.00175	1.907e-14	58.6318
rs6867851	5	92182752	C	G	0.39943	-0.01347	0.00176	1.923e-14	58.5747
rs10949583	6	19129293	T	C	0.203326	0.01636	0.00214	2.001e-14	58.4439
rs1167827	7	75163169	A	G	0.447798	0.01345	0.00176	2.506e-14	58.4009
rs10074013	5	124288193	A	G	0.260825	0.0152	0.00199	2.293e-14	58.342
rs8020023	14	26981079	A	G	0.247182	0.01565	0.00205	2.095e-14	58.2802
rs17563464	5	26913774	A	C	0.202525	-0.01641	0.00215	2.391e-14	58.2559
rs28381527	6	88369032	A	G	0.0769479	-0.02387	0.00314	3.067e-14	57.7891
rs9933256	16	1246748	A	G	0.571281	0.01326	0.00175	3.765e-14	57.4131
rs7796203	7	117505487	A	G	0.5419	-0.01317	0.00174	4.054e-14	57.2892
rs36083520	4	23715876	T	C	0.830397	-0.01716	0.00227	3.611e-14	57.1456
rs76878669	11	66092567	C	G	0.766677	0.01571	0.00208	4.925e-14	57.0461
rs76577427	1	110761099	C	G	0.896043	0.02175	0.00289	4.78e-14	56.6399
rs11657342	17	79355294	A	G	0.350755	0.01459	0.00194	5.877e-14	56.5597
rs1106090	2	58068741	A	G	0.615507	0.01337	0.00178	6.299e-14	56.4187
rs10951155	7	3359684	A	G	0.542809	0.01298	0.00173	6.854e-14	56.2934
rs79269403	3	108036819	A	G	0.226055	0.01551	0.00207	6.859e-14	56.1414
rs9556958	13	99100046	T	C	0.527348	-0.01296	0.00173	7.555e-14	56.12
rs9268081	6	32234412	A	G	0.697721	-0.01442	0.00193	8.662e-14	55.8233
rs3026996	1	159167290	A	C	0.772267	0.01502	0.00202	1.135e-13	55.2888
rs17110109	12	54668908	T	C	0.602741	-0.01319	0.00178	1.133e-13	54.9098
rs9882532	3	16865845	T	C	0.646289	0.01328	0.0018	1.49e-13	54.4316
rs6731373	2	68503044	A	G	0.320296	-0.01354	0.00184	1.644e-13	54.1504
rs73147421	3	116529751	T	C	0.206391	-0.01519	0.00207	1.987e-13	53.8486
rs10456918	6	119233480	A	C	0.840761	-0.01673	0.00228	2.309e-13	53.8421
rs192436652	19	54960747	T	C	0.0273021	-0.04052	0.00554	2.606e-13	53.4958
rs4354613	10	11149025	A	G	0.566354	-0.01262	0.00173	3.241e-13	53.2141
rs12170452	22	40019773	A	G	0.417693	0.01268	0.00174	2.67e-13	53.1056
rs10884078	10	106769696	A	G	0.187835	-0.01608	0.00221	3.499e-13	52.9404
rs7273927	20	58218888	A	G	0.172005	-0.0173	0.00238	3.987e-13	52.837
rs4298514	8	118932887	T	C	0.6836	0.01359	0.00187	4.126e-13	52.8148
rs6704768	2	233592501	A	G	0.541839	-0.01263	0.00174	4.473e-13	52.6876
rs2333256	4	176605377	T	G	0.49826	-0.01255	0.00173	4.614e-13	52.6254
rs67890737	2	228984644	A	C	0.355189	-0.01317	0.00182	5.347e-13	52.3635
rs112806496	2	80421805	C	G	0.927518	-0.02238	0.0031	5.045e-13	52.1191
rs11871429	17	42920929	A	G	0.77085	0.01487	0.00206	5.087e-13	52.106
rs1050847	16	87443734	T	C	0.504912	0.01263	0.00175	5.44e-13	52.0872
rs10940921	5	30808645	T	G	0.451879	0.01295	0.0018	5.616e-13	51.76
rs4726070	7	151328218	A	G	0.593086	0.0127	0.00177	6.595e-13	51.4826
rs117799466	15	34659517	C	G	0.328719	0.01441	0.00201	7.681e-13	51.3968
rs80171383	11	46084677	A	G	0.125085	0.01748	0.00245	1.038e-12	50.9039
rs11643654	16	51183728	A	C	0.574607	0.01268	0.00178	1.071e-12	50.7456
rs11635092	15	27234553	A	G	0.340653	-0.01282	0.0018	1.188e-12	50.7261
rs401526	8	130929166	T	C	0.538651	-0.01231	0.00173	1.202e-12	50.6319
rs66468848	13	62602477	T	C	0.711949	0.01359	0.00191	1.009e-12	50.6258
rs35475880	3	168853348	T	G	0.186572	-0.01508	0.00212	1.023e-12	50.5977
rs55867853	12	15523367	A	T	0.758223	0.01421	0.002	1.285e-12	50.481
rs1671770	12	120946568	A	C	0.182615	0.01612	0.00227	1.341e-12	50.4288
rs34485537	16	83608924	T	C	0.38611	0.01249	0.00176	1.413e-12	50.3616
rs28522146	3	36906822	C	G	0.397475	-0.01256	0.00177	1.253e-12	50.3539
rs6122735	20	47523732	T	C	0.367185	0.01254	0.00177	1.28e-12	50.1936
rs4984541	15	96911139	A	G	0.77008	-0.01494	0.00211	1.417e-12	50.1345
rs11663602	18	77578191	A	C	0.285479	-0.01366	0.00193	1.535e-12	50.0941
rs11732657	4	172427073	A	G	0.715845	-0.01414	0.002	1.622e-12	49.9849
rs115000530	3	69930625	A	T	0.949091	-0.02743	0.00388	1.512e-12	49.9791
rs13029509	2	215374209	A	G	0.46235	-0.0122	0.00173	1.889e-12	49.731
rs10932132	2	155481586	T	C	0.518663	0.01217	0.00173	1.876e-12	49.4868
rs9704097	11	24980643	A	C	0.498599	-0.01224	0.00174	1.822e-12	49.484
rs1503526	5	63020706	T	C	0.498953	0.01216	0.00173	2.099e-12	49.4055
rs62103084	18	25637562	T	C	0.101863	0.02003	0.00285	1.947e-12	49.3938
rs7603132	2	4951548	A	G	0.183585	0.01534	0.00219	2.395e-12	49.0639
rs8008382	14	104054425	T	C	0.307299	-0.01316	0.00188	2.489e-12	49
rs17503473	5	120102553	T	C	0.705266	0.01308	0.00187	2.852e-12	48.9252
rs13009008	2	174043233	A	G	0.366677	-0.01284	0.00184	2.724e-12	48.6961
rs175325	20	22317310	A	T	0.580012	-0.01234	0.00177	2.889e-12	48.6053
rs77719387	3	49917021	A	T	0.0122729	-0.05144	0.00739	3.394e-12	48.4522
rs1866823	8	57436577	A	G	0.54247	0.01211	0.00174	3.615e-12	48.4384
rs10460095	18	22624708	A	G	0.602248	-0.0121	0.00174	3.99e-12	48.3584
rs77025239	3	180734185	A	G	0.155282	-0.01661	0.00239	3.338e-12	48.2996
rs7808399	7	8075222	A	G	0.444472	-0.01203	0.00174	4.476e-12	47.8005
rs28513670	15	65982677	A	G	0.799723	-0.01579	0.00229	5.182e-12	47.5437
rs1504492	4	45997384	A	G	0.44886	0.01227	0.00178	5.322e-12	47.517
rs10862376	12	82257633	A	T	0.148168	0.01664	0.00243	7.922e-12	46.8915
rs590013	1	29155738	T	C	0.650293	0.01266	0.00185	7.943e-12	46.83
rs7988627	13	81631782	A	G	0.585217	-0.01192	0.00175	8.617e-12	46.3956
rs12024366	1	112158504	A	G	0.774192	0.01382	0.00203	1.099e-11	46.3473
rs6966898	7	135221170	T	C	0.336665	-0.01245	0.00183	1.107e-11	46.2846
rs736282	14	94287860	T	C	0.456606	0.01174	0.00173	1.168e-11	46.0515
rs4257013	12	58413082	A	G	0.299322	-0.01268	0.00187	1.364e-11	45.9785
rs3735478	7	44800176	T	G	0.280336	0.01293	0.00191	1.314e-11	45.8279
rs9503598	6	3446263	A	G	0.430736	0.01177	0.00174	1.494e-11	45.7567
rs9938678	16	61503635	A	T	0.778164	-0.01413	0.00209	1.323e-11	45.7079
rs13010566	2	125873208	A	C	0.460055	-0.01168	0.00173	1.512e-11	45.582
rs4652135	1	175837673	A	C	0.718633	0.01307	0.00194	1.485e-11	45.3887
rs2287838	19	9959014	A	G	0.529905	-0.01169	0.00174	1.767e-11	45.1368
rs11202702	10	90054268	A	G	0.437619	0.01169	0.00174	2.001e-11	45.1368
rs4851759	2	105971016	A	G	0.119387	-0.01765	0.00263	2.058e-11	45.0379
rs4808762	19	18326222	T	C	0.715676	0.01286	0.00192	2.025e-11	44.8621
rs2901616	1	72122959	A	G	0.491669	0.01165	0.00174	2.191e-11	44.8284
rs10752262	10	12395100	T	C	0.408516	0.01185	0.00177	2.407e-11	44.8219
rs17126938	10	111761351	T	C	0.858285	-0.017	0.00254	2.31e-11	44.7951
rs35320790	14	61108825	A	C	0.564475	-0.01194	0.00179	2.287e-11	44.4941
rs12503522	4	94543233	T	C	0.280875	-0.01274	0.00191	2.808e-11	44.491
rs8052963	16	82828418	C	G	0.324161	-0.0124	0.00186	2.664e-11	44.4444
rs10072007	5	136521281	T	C	0.125162	-0.01718	0.00258	2.619e-11	44.3411
rs10990570	9	99095223	A	G	0.150216	0.01596	0.0024	2.864e-11	44.2225
rs10499077	6	114205234	A	C	0.8836	-0.01834	0.00276	3.031e-11	44.1551
rs12457071	18	53359473	A	C	0.503111	-0.01149	0.00173	3.029e-11	44.1111
rs58130172	1	11540649	T	C	0.265245	0.01333	0.00201	3.614e-11	43.9813
rs17288916	4	159894770	T	G	0.64903	0.01199	0.00181	3.99e-11	43.8815
rs9436866	1	69427576	A	C	0.897921	-0.01946	0.00294	3.637e-11	43.8118
rs4140762	12	97669259	A	G	0.533693	0.01145	0.00173	3.637e-11	43.8045
rs2857649	22	30067250	T	C	0.361318	-0.0119	0.0018	3.373e-11	43.7068
rs17565975	11	111586950	A	G	0.529504	-0.0115	0.00174	4.051e-11	43.6815
rs4895650	6	145024122	T	C	0.513258	0.01156	0.00175	4.484e-11	43.6355
rs76608582	19	4474725	A	C	0.0389282	0.02979	0.00452	4.571e-11	43.4374
rs6513959	20	43620856	A	G	0.695981	0.01238	0.00188	4.447e-11	43.3636
rs11081529	18	75902735	T	C	0.7247	0.01243	0.00189	5.036e-11	43.2532
rs9784123	2	172785005	A	T	0.301755	0.01241	0.00189	5.449e-11	43.1142
rs730384	14	74889870	A	G	0.4253	0.01142	0.00174	5.61e-11	43.0758
rs2885198	3	143636421	A	G	0.504666	0.01135	0.00173	5.867e-11	43.0427
rs17732878	17	7362359	T	C	0.791146	-0.01397	0.00213	5.124e-11	43.0164
rs3891969	6	170075736	A	G	0.181491	-0.01593	0.00243	5.527e-11	42.9753
rs62182135	2	240267305	A	C	0.313289	0.01234	0.00189	6.813e-11	42.6292
rs2414072	15	50850562	A	T	0.464475	-0.01135	0.00174	7.407e-11	42.5494
rs6959891	7	54714000	A	G	0.724715	0.01252	0.00192	6.916e-11	42.5213
rs9858921	3	161148946	A	G	0.473991	-0.01128	0.00173	7.689e-11	42.5134
rs818415	16	65448079	T	G	0.792301	-0.01454	0.00223	6.817e-11	42.5127
rs1363862	5	59670035	A	G	0.290345	-0.01271	0.00195	7.228e-11	42.4837
rs74643044	5	102535528	T	C	0.960517	-0.02561	0.00393	7.104e-11	42.4653
rs17742342	2	148633936	A	C	0.806683	-0.0142	0.00218	7.864e-11	42.4291
rs74952737	6	157271239	A	T	0.22952	-0.01302	0.002	6.93e-11	42.3801
rs663234	1	57735595	C	G	0.382553	0.01151	0.00177	7.741e-11	42.2867
rs11138947	9	72110562	T	C	0.711718	0.01261	0.00194	7.472e-11	42.25
rs9529119	13	31783977	C	G	0.215799	0.01345	0.00207	9.097e-11	42.2186
rs4384309	10	133110596	A	G	0.460394	0.01136	0.00175	9.161e-11	42.1386
rs7833201	8	87561978	C	G	0.109886	-0.01733	0.00267	8.16e-11	42.1284
rs9342482	6	66223843	T	G	0.245719	0.01298	0.002	9.053e-11	42.1201
rs4972400	2	174171884	A	G	0.335633	0.01194	0.00184	8.937e-11	42.1088
rs60904894	14	89779535	A	C	0.498506	-0.01121	0.00173	8.857e-11	41.9874
rs6871635	5	133830395	A	G	0.413613	-0.0114	0.00176	9.268e-11	41.9551
rs11772580	7	100101648	T	G	0.237003	-0.01327	0.00205	9.206e-11	41.9019
rs113615161	7	114519339	T	C	0.126147	-0.01637	0.00254	1.25e-10	41.5365
rs2172122	3	56576175	C	G	0.370188	-0.01152	0.00179	1.352e-10	41.4189
rs7579445	2	101069396	T	C	0.598999	-0.01144	0.00178	1.233e-10	41.3059
rs1296544	1	44601719	T	C	0.638143	-0.0115	0.00179	1.25e-10	41.2752
rs6731967	2	237145606	C	G	0.246027	-0.01296	0.00202	1.452e-10	41.163
rs10750539	11	133548873	A	G	0.339344	-0.01161	0.00181	1.512e-10	41.1441
rs75742991	9	111929624	C	G	0.763289	-0.01289	0.00201	1.599e-10	41.1257
rs2221929	4	21925022	T	G	0.552572	-0.01119	0.00175	1.685e-10	40.8869
rs13145650	4	122963344	T	C	0.919741	-0.01995	0.00312	1.494e-10	40.8862
rs1592757	5	103889998	C	G	0.344965	-0.01169	0.00183	1.558e-10	40.8063
rs12999080	2	180923793	T	C	0.580767	-0.01124	0.00176	1.534e-10	40.7856
rs4369924	20	41954383	A	G	0.182291	0.01518	0.00238	1.81e-10	40.6808
rs12126231	1	184698816	A	G	0.615984	0.01128	0.00177	1.646e-10	40.6136
rs28594536	8	143308691	T	C	0.950662	-0.02714	0.00426	1.907e-10	40.5883
rs61739710	21	34925689	A	G	0.280536	-0.01255	0.00197	1.741e-10	40.584
rs7012546	8	105067737	T	C	0.403249	0.01114	0.00175	2.192e-10	40.5223
rs7233920	18	37416318	A	G	0.21814	-0.01304	0.00205	2.075e-10	40.462
rs5754762	22	34329224	A	G	0.937388	0.02334	0.00367	1.922e-10	40.4454
rs9929556	16	62193640	T	G	0.560009	-0.0111	0.00175	2.064e-10	40.2318
rs8049014	16	24698903	A	G	0.760225	-0.01268	0.002	2.325e-10	40.1956
rs7321274	13	69146186	A	G	0.811056	0.01362	0.00215	2.287e-10	40.1307
rs7072694	10	12692577	A	G	0.527826	0.01095	0.00173	2.65e-10	40.0623
rs9478667	6	155938820	T	C	0.795534	0.01743	0.00276	2.916e-10	39.882
rs10830568	11	90485297	A	C	0.528134	0.01091	0.00173	2.758e-10	39.7702
rs7864396	9	96251318	A	C	0.651956	-0.01135	0.0018	2.556e-10	39.76
rs1143770	11	122017598	T	C	0.578134	0.01102	0.00175	3.176e-10	39.654
rs10856785	2	16650175	T	C	0.729905	-0.01234	0.00196	2.739e-10	39.6386
rs2368831	12	188285	T	C	0.564182	-0.01126	0.00179	2.924e-10	39.5704
rs622169	1	244437407	T	C	0.426409	0.01133	0.00181	3.59e-10	39.1835
rs4925102	17	17596751	C	G	0.485679	0.01082	0.00173	4.037e-10	39.1167
rs26145	5	11476876	A	G	0.536218	0.01081	0.00173	4.52e-10	39.0444
rs12647336	4	140643071	A	G	0.849908	-0.01493	0.00239	4.212e-10	39.0233
rs296528	1	200870754	C	G	0.653357	0.01118	0.00179	4.163e-10	39.0101
rs8102851	19	32208909	T	C	0.772559	-0.0138	0.00221	4.588e-10	38.9918
rs1358906	9	3150887	A	G	0.376455	0.01104	0.00177	4.87e-10	38.9038
rs2923432	8	42395632	C	G	0.630259	0.01115	0.00179	5.081e-10	38.8011
rs4712371	6	19227667	A	G	0.131075	-0.01638	0.00263	4.649e-10	38.7897
rs1427298	2	145214421	T	C	0.408824	0.01088	0.00175	5.595e-10	38.6529
rs12218315	10	65836969	A	G	0.153003	-0.01497	0.00241	5.304e-10	38.5842
rs1391513	1	216693263	T	C	0.668663	-0.0118	0.0019	4.845e-10	38.5706
rs7793241	7	21409302	A	G	0.4502	-0.01086	0.00175	4.943e-10	38.5109
rs7535110	1	210922986	T	G	0.744287	0.01188	0.00192	6.073e-10	38.2852
rs9395725	6	51671616	T	G	0.262935	0.01217	0.00197	5.97e-10	38.1635
rs10006235	4	130670108	T	C	0.276625	-0.01197	0.00194	7.487e-10	38.0702
rs67885444	8	28678973	T	C	0.159701	0.01462	0.00237	6.401e-10	38.0538
rs1193240	1	7525982	A	C	0.423252	0.01079	0.00175	7.609e-10	38.016
rs11766962	7	126493379	T	C	0.79923	0.01306	0.00212	6.82e-10	37.9502
rs4434676	9	73032476	A	T	0.398106	-0.01078	0.00175	6.861e-10	37.9456
rs4806187	19	36149761	A	G	0.483693	-0.01065	0.00173	7.562e-10	37.8972
rs1842713	17	33200385	A	G	0.787435	-0.01305	0.00212	6.804e-10	37.8922
rs62175970	2	161356295	T	C	0.966831	-0.03007	0.00489	7.858e-10	37.8137
rs2175420	11	79123883	T	C	0.175208	0.01368	0.00223	8.576e-10	37.6324
rs7977614	12	110115286	A	G	0.725085	-0.01232	0.00201	9.344e-10	37.569
rs1949885	11	80317350	T	C	0.512488	-0.0106	0.00173	8.7e-10	37.5422
rs72768080	1	241871634	T	C	0.799415	-0.0131	0.00214	8.745e-10	37.4727
rs7650602	3	141147414	T	C	0.567601	-0.01064	0.00174	9.813e-10	37.3925
rs4877512	9	82433955	T	C	0.225146	-0.0128	0.0021	1.015e-09	37.1519
rs6717900	2	34386394	A	G	0.358793	0.01091	0.00179	1.083e-09	37.1487
rs879255	10	118648043	A	C	0.195011	-0.01352	0.00222	1.124e-09	37.0892
rs277828	13	109693885	A	C	0.241022	-0.01217	0.002	1.072e-09	37.0272
rs73085297	2	220321334	A	G	0.961826	-0.02826	0.00465	1.178e-09	36.935
rs10515007	17	50395539	T	C	0.16198	0.0145	0.00239	1.255e-09	36.8078
rs7034656	9	135537006	C	G	0.747475	-0.01193	0.00197	1.454e-09	36.6732
rs2956981	11	57501182	T	C	0.43049	0.01076	0.00178	1.532e-09	36.5414
rs1857952	16	7654531	A	C	0.479443	-0.01045	0.00173	1.681e-09	36.4872
rs2588917	10	63524979	A	C	0.432076	-0.01051	0.00174	1.638e-09	36.4844
rs11620355	13	92044587	A	G	0.088959	0.0184	0.00305	1.613e-09	36.3945
rs7135518	12	67808911	A	G	0.40368	-0.01067	0.00177	1.652e-09	36.3398
rs11214468	11	112897073	T	C	0.268571	-0.01199	0.00199	1.583e-09	36.3021
rs9914918	17	46962021	A	G	0.279165	0.01156	0.00192	1.66e-09	36.2504
rs12981405	19	19651577	T	C	0.158577	-0.01395	0.00232	1.909e-09	36.1553
rs2964252	5	152067929	A	G	0.321605	0.01118	0.00186	1.945e-09	36.1292
rs12472205	2	188931210	A	G	0.274438	0.01142	0.0019	1.757e-09	36.1264
rs9589062	13	91636098	T	C	0.731183	0.01154	0.00192	2.02e-09	36.1251
rs2286534	4	17841948	A	T	0.713597	-0.01166	0.00194	1.816e-09	36.1238
rs4923587	11	28996358	T	C	0.580243	0.01051	0.00175	1.998e-09	36.0686
rs12655753	5	122682812	A	G	0.0326763	-0.03104	0.00518	2.042e-09	35.9074
rs7315713	12	75383884	A	T	0.309978	0.01138	0.0019	2e-09	35.8738
rs7658462	4	3283422	T	C	0.169372	-0.01371	0.00229	2.285e-09	35.843
rs8004294	14	21824283	A	G	0.898984	-0.01784	0.00298	2.105e-09	35.8391
rs12638072	3	65654480	A	G	0.298737	-0.01143	0.00191	1.988e-09	35.8118
rs665457	11	30753991	A	C	0.407284	0.01047	0.00175	2.044e-09	35.7946
rs10951590	7	39091043	T	C	0.32376	-0.01099	0.00184	2.126e-09	35.6746
rs115438240	2	185883877	T	G	0.951725	-0.02292	0.00385	2.562e-09	35.4412
rs9975615	21	20041135	A	G	0.69324	-0.01148	0.00193	2.781e-09	35.3809
rs604781	3	118524652	T	C	0.191361	-0.0129	0.00217	2.885e-09	35.3395
rs1529597	15	57190064	A	C	0.966554	0.02769	0.00466	2.735e-09	35.3081
rs1381247	17	2302387	T	C	0.673052	0.01099	0.00185	2.811e-09	35.29
rs9876485	3	196802040	A	C	0.168001	0.01365	0.0023	3.119e-09	35.2216
rs183032257	10	77606129	A	G	0.995796	-0.09165	0.01545	3.02e-09	35.1891
rs152603	5	106774922	A	G	0.634971	-0.01073	0.00181	2.83e-09	35.1433
rs36119825	7	48820536	A	G	0.445996	0.01031	0.00174	2.993e-09	35.109
rs10138049	14	42715758	A	G	0.520249	0.01036	0.00175	2.999e-09	35.0464
rs1007731	14	37054590	A	C	0.107684	-0.01619	0.00274	3.454e-09	34.9134
rs4778058	15	93456069	T	C	0.501186	-0.01021	0.00173	3.783e-09	34.8305
rs12064553	1	212397008	A	T	0.224068	0.01221	0.00207	3.521e-09	34.7929
rs58343142	8	93447184	T	C	0.287311	0.01132	0.00192	3.97e-09	34.7608
rs13125618	4	90936165	A	C	0.638882	-0.01043	0.00177	3.481e-09	34.7234
rs1007934	14	73463479	A	G	0.379905	0.0103	0.00175	4.206e-09	34.6416
rs382196	3	9145554	T	G	0.360841	-0.01046	0.00178	3.764e-09	34.5321
rs6795846	3	137082805	T	C	0.401601	-0.0104	0.00177	4.029e-09	34.5239
rs1595973	4	65798787	T	C	0.564367	-0.01034	0.00176	3.989e-09	34.5156
rs6463082	7	42021741	A	G	0.632445	-0.01057	0.0018	4.369e-09	34.483
rs2472537	8	133860645	A	G	0.790807	-0.01209	0.00206	4.223e-09	34.4444
rs11894424	2	80588091	A	C	0.927487	0.02404	0.0041	4.661e-09	34.3796
rs4964046	12	27305310	A	G	0.620989	-0.0106	0.00181	4.796e-09	34.2969
rs7614270	3	35025388	A	C	0.144241	-0.0141	0.00241	5.239e-09	34.2298
rs4846724	1	221967817	A	G	0.531722	0.01012	0.00173	5.27e-09	34.2191
rs117861106	19	13213801	T	C	0.0411765	-0.02285	0.00391	5.245e-09	34.1522
rs17807910	10	107521502	A	C	0.163366	0.01338	0.00229	4.894e-09	34.1382
rs2335726	12	3435294	C	G	0.635587	-0.01063	0.00182	4.813e-09	34.1133
rs2422858	20	3131488	T	C	0.33631	-0.01057	0.00181	5.527e-09	34.103
rs57819080	10	28807985	T	C	0.217339	-0.01232	0.00211	5.174e-09	34.0923
rs9998041	4	62914954	T	G	0.241869	0.01172	0.00201	5.984e-09	33.9988
rs75672140	14	57336842	A	C	0.0369264	0.02489	0.00427	5.595e-09	33.9777
rs56099375	8	77372988	T	C	0.218802	0.01189	0.00204	5.834e-09	33.9706
rs13116385	4	103373286	A	G	0.0891438	-0.01864	0.0032	5.474e-09	33.9306
rs2654222	15	82429837	A	G	0.726702	0.01116	0.00192	6.513e-09	33.7852
rs34190234	10	93443074	A	C	0.562088	-0.01025	0.00177	6.925e-09	33.5352
rs4366937	2	1129666	T	C	0.607268	-0.0103	0.00178	7.463e-09	33.4838
rs10203072	2	60171653	T	C	0.393887	0.01024	0.00177	7.739e-09	33.4698
rs75907840	3	181420180	T	G	0.818109	0.01347	0.00233	7.521e-09	33.4213
rs78721320	5	3304854	A	G	0.192562	0.01283	0.00222	8.12e-09	33.4001
rs11201507	10	86984850	T	C	0.662796	-0.0104	0.0018	8.321e-09	33.3827
rs1519799	2	157064317	A	T	0.576286	0.0101	0.00175	8.112e-09	33.3094
rs55993110	4	183719751	C	G	0.174623	0.01356	0.00235	7.391e-09	33.2954
rs624957	11	110017000	A	G	0.263982	0.01147	0.00199	7.919e-09	33.2216
rs2274802	21	30408670	A	T	0.749569	0.01158	0.00201	8.265e-09	33.1914
rs2039095	13	47618634	T	C	0.5162	-0.00996	0.00173	8.433e-09	33.1456
rs10760023	9	121958917	C	G	0.662365	-0.0107	0.00186	8.764e-09	33.0934
rs7497201	15	75190690	A	G	0.304697	-0.01087	0.00189	9.264e-09	33.0777
rs114460989	2	24119404	T	G	0.036372	-0.02683	0.00467	9.318e-09	33.0071
rs4772268	13	100825526	A	G	0.332799	0.01062	0.00185	9.066e-09	32.9538
rs113457465	6	32654241	T	C	0.988051	0.0245	0.00427	9.33e-09	32.9213
rs9853928	3	103295384	T	C	0.24381	-0.01215	0.00212	1.022e-08	32.8459
rs115454970	4	67091953	T	G	0.262827	-0.01163	0.00203	9.818e-09	32.8222
rs150537577	4	705629	A	G	0.916785	-0.01899	0.00332	1.085e-08	32.717
rs4788616	16	72211984	T	G	0.57607	-0.01012	0.00177	1.129e-08	32.69
rs373682	7	101689714	T	C	0.774407	0.01188	0.00208	1.22e-08	32.6217
rs1406008	2	123634753	A	C	0.70753	-0.01061	0.00186	1.177e-08	32.5391
rs2210150	13	59109077	A	G	0.984601	-0.04276	0.0075	1.168e-08	32.5052
rs11167753	5	140989410	T	C	0.740684	0.01093	0.00192	1.193e-08	32.4069
rs235499	1	171555402	A	T	0.813428	0.01285	0.00226	1.202e-08	32.3288
rs13216468	6	99536298	T	G	0.0847398	0.01933	0.0034	1.304e-08	32.3226
rs6531651	4	38592424	A	T	0.482846	0.00983	0.00173	1.279e-08	32.286
rs34468252	1	53736249	A	G	0.60117	0.00993	0.00175	1.459e-08	32.1975
rs1505676	4	62127291	C	G	0.628103	0.01014	0.00179	1.455e-08	32.09
rs9978563	21	35253918	T	C	0.468355	0.00979	0.00173	1.547e-08	32.0238
rs75443990	8	4826197	A	C	0.0973514	0.0164	0.0029	1.515e-08	31.981
rs1247777	10	78818622	A	C	0.368848	-0.01006	0.00178	1.526e-08	31.9415
rs75418071	18	52721767	T	G	0.914244	-0.01641	0.00291	1.774e-08	31.8003
rs34390533	3	184030838	A	C	0.235202	-0.01134	0.00202	2.11e-08	31.5154
rs17827816	11	61464525	T	C	0.380166	0.00997	0.00178	2.239e-08	31.3726
rs4807177	19	1955725	T	C	0.651294	-0.01064	0.0019	1.976e-08	31.36
rs8097125	18	13005473	T	C	0.361026	0.00996	0.00178	2.06e-08	31.3097
rs34420304	3	94016006	T	C	0.461395	0.00996	0.00178	2.394e-08	31.3097
rs7875078	9	14494845	A	C	0.479874	-0.00973	0.00174	2.209e-08	31.27
rs6744911	2	166208049	A	G	0.744749	-0.01107	0.00198	2.416e-08	31.2583
rs319	8	19818976	A	C	0.769695	0.01128	0.00202	2.368e-08	31.1828
rs7928622	11	11670871	A	T	0.683415	-0.01033	0.00185	2.187e-08	31.1786
rs41263825	6	32632543	A	G	0.14769	-0.01496	0.00268	2.275e-08	31.1597
rs4264602	2	49061815	C	G	0.597151	-0.00988	0.00177	2.324e-08	31.1578
rs76705317	16	1635137	A	G	0.0907299	0.01823	0.00327	2.373e-08	31.0798
rs12967010	18	9645035	T	C	0.776794	0.01147	0.00206	2.698e-08	31.0022
rs307913	19	54443051	A	G	0.855667	0.01385	0.00249	2.695e-08	30.9386
rs138368982	1	155975202	T	C	0.0203881	0.0358	0.00644	2.766e-08	30.9026
rs538249	7	105360021	A	C	0.596489	-0.00982	0.00177	2.653e-08	30.7806
rs71450450	12	24865641	A	G	0.959409	0.02258	0.00407	2.905e-08	30.7793
rs34177961	2	41751077	T	C	0.362873	-0.00987	0.00178	3.169e-08	30.7464
rs61040326	8	89769745	A	G	0.933231	-0.02027	0.00366	3.165e-08	30.6722
rs3094896	7	69962336	C	G	0.50405	-0.00958	0.00173	3.046e-08	30.6647
rs11126628	2	77912236	T	C	0.351047	-0.01296	0.00235	3.712e-08	30.414
rs9446446	6	72408163	A	G	0.514814	-0.00954	0.00173	3.4e-08	30.4092
rs12644463	4	184792373	T	C	0.592455	-0.00976	0.00177	3.225e-08	30.4056
rs1979496	17	65696275	T	C	0.759763	0.01108	0.00201	3.734e-08	30.387
rs4781852	16	18196688	A	C	0.28069	-0.01278	0.00232	3.694e-08	30.3449
rs10912728	1	174062372	T	C	0.276147	0.01107	0.00201	3.679e-08	30.3321
rs3826043	15	73618238	T	C	0.442516	0.00961	0.00175	4.011e-08	30.1558
rs76246107	19	50121274	A	G	0.0805975	-0.01938	0.00353	4.089e-08	30.141
rs2497488	13	21201476	A	T	0.70308	-0.01037	0.00189	4.448e-08	30.1047
rs10107661	8	9683113	A	G	0.189113	-0.0124	0.00226	4.297e-08	30.1042
rs11757516	6	129374072	C	G	0.279227	0.01075	0.00196	3.925e-08	30.0819
rs7662502	4	112504966	T	G	0.574284	-0.00965	0.00176	4.093e-08	30.0628
rs56121303	2	225773451	T	C	0.800139	-0.01173	0.00214	4.578e-08	30.0447
rs17502157	5	145656744	A	G	0.745334	-0.01068	0.00195	4.253e-08	29.9967
rs8565	7	75630274	T	C	0.273791	0.01068	0.00195	4.46e-08	29.9967
rs10947878	6	40304954	T	C	0.106621	-0.01461	0.00267	4.577e-08	29.9418
rs17115183	14	30137407	T	C	0.395873	-0.00963	0.00176	4.551e-08	29.9383
rs4499545	3	123705842	A	G	0.186588	-0.01224	0.00224	4.816e-08	29.8584
rs12776037	10	134972196	T	C	0.268617	-0.0107	0.00196	4.551e-08	29.8027
rs3027279	17	8027593	T	G	0.563151	0.00977	0.00179	4.844e-08	29.7909

## Sheet: ST09 Cog&NonCogEA instruments
Supplementary Table 9. Cognitive and noncognitive components of educational attainment instruments
Cognitive components of educational attainment
RSID	CHR	POS	A1	A2	MAF	BETA	SE	P	F STATISTIC
rs2352974	3	49890613	C	T	0.466203	0.069977	0.00638787	6.31033e-28	120.005
rs1906252	6	98550289	C	A	0.493042	-0.067307	0.00636436	3.8664e-26	111.844
rs13107325	4	103188709	C	T	0.0795229	0.115778	0.0117297	5.5923e-23	97.4254
rs9384679	6	108864419	C	T	0.4334	0.0602461	0.00639407	4.41779e-21	88.7776
rs3128341	1	72749848	T	C	0.183897	-0.0763988	0.00817681	9.33337e-21	87.2982
rs2426132	20	47723127	G	C	0.444334	-0.059335	0.00637428	1.29651e-20	86.6482
rs11793831	9	23362311	G	T	0.432406	-0.0584758	0.00638999	5.63242e-20	83.7438
rs148696809	6	28934352	T	C	0.0695825	-0.111837	0.0124352	2.39288e-19	80.8846
rs12448902	16	28871191	C	G	0.310139	0.0601245	0.00683606	1.42788e-18	77.3556
rs3740422	10	103565960	G	C	0.343936	0.0561801	0.00664946	2.94254e-17	71.3826
rs8054299	16	53498655	C	G	0.304175	-0.056603	0.00686162	1.59438e-16	68.0495
rs11123820	2	100871186	A	G	0.398608	-0.0530055	0.00644691	2.00381e-16	67.5989
rs10874938	1	96175936	A	T	0.472167	0.051791	0.00632221	2.57092e-16	67.1076
rs10875914	12	49422094	A	G	0.369781	-0.0527327	0.00653568	7.1209e-16	65.0995
rs1892419	1	41781151	T	C	0.223658	0.061086	0.00757163	7.16044e-16	65.0886
rs6550835	3	24062661	G	A	0.302187	0.055337	0.00687043	7.98855e-16	64.873
rs11662271	18	50907365	T	C	0.487078	0.0507475	0.00631173	8.96967e-16	64.6447
rs13163336	5	87943710	C	A	0.170974	-0.0672346	0.00837923	1.02384e-15	64.384
rs34811474	4	25408838	G	A	0.2167	-0.0604778	0.00765434	2.7643e-15	62.4275
rs10189857	2	60713235	A	G	0.420477	0.0501959	0.00638766	3.8953e-15	61.7521
rs7963801	12	79685226	T	C	0.419483	0.0497917	0.0063886	6.50009e-15	60.744
rs5751191	22	42370991	T	C	0.49006	0.048405	0.00630445	1.61699e-14	58.9504
rs4463213	5	139545748	G	A	0.449304	-0.0477994	0.0063336	4.45553e-14	56.9565
rs6975134	7	133531432	T	C	0.423459	-0.0476485	0.00637487	7.75408e-14	55.8671
rs1144593	1	110030945	A	G	0.312127	-0.0495775	0.00679468	2.95315e-13	53.2392
rs2239647	14	33292743	A	C	0.457256	-0.0453109	0.00631789	7.39974e-13	51.4353
rs3735478	7	44800176	G	T	0.304175	-0.0490375	0.00684121	7.61225e-13	51.3797
rs991871	8	93164505	T	A	0.230616	-0.0533915	0.00747144	8.92867e-13	51.0665
rs11693702	2	162802184	T	A	0.416501	0.0452114	0.00638298	1.40939e-12	50.1707
rs113322852	17	43569245	T	A	0.198807	0.0553143	0.00788306	2.26915e-12	49.2363
rs26046	5	111010072	C	T	0.392644	0.0447729	0.00644149	3.63479e-12	48.3122
rs2478281	13	106640324	G	A	0.258449	0.0497038	0.0071848	4.58363e-12	47.8575
rs9436866	1	69427576	A	C	0.101392	-0.071118	0.0104181	8.70799e-12	46.5996
rs3113262	7	69993342	G	C	0.483101	0.0429332	0.00629288	8.94676e-12	46.5466
rs35526560	7	71741232	C	G	0.432406	0.0432322	0.00634738	9.68999e-12	46.3902
rs6535809	4	152592933	A	G	0.484095	0.0428321	0.00629224	9.95601e-12	46.3371
rs335426	5	176908731	A	C	0.499006	0.0427676	0.00628896	1.04315e-11	46.2457
rs4976976	8	143311653	G	A	0.406561	-0.0430425	0.00640057	1.75834e-11	45.2229
rs13428598	2	144250487	C	T	0.371769	-0.043689	0.00650525	1.86836e-11	45.1041
rs702222	9	23805569	C	T	0.357853	0.0438285	0.00655778	2.33398e-11	44.6684
rs10129426	14	104018455	G	A	0.454274	-0.0420881	0.00631339	2.62021e-11	44.4419
rs58489175	7	127674026	A	G	0.269384	-0.0471569	0.00708545	2.82412e-11	44.2952
rs2295499	4	2717690	C	T	0.406561	0.0422709	0.00639877	3.94562e-11	43.6406
rs602512	11	95561682	G	A	0.37674	-0.0428257	0.00648617	4.03976e-11	43.5945
rs17002025	19	12530177	G	A	0.129225	-0.0618447	0.00936948	4.09353e-11	43.5686
rs1035738	15	52196830	C	T	0.0218688	-0.141346	0.0214886	4.77741e-11	43.2663
rs112780312	1	153797015	G	A	0.277336	0.0461021	0.00701999	5.12499e-11	43.1289
rs830383	5	165473194	A	G	0.363817	0.0429002	0.00653244	5.12499e-11	43.1289
rs11079849	17	47090785	C	T	0.290258	-0.0449931	0.00692304	8.08351e-11	42.2375
rs6952104	7	24171927	C	T	0.467197	-0.0408763	0.00629792	8.55805e-11	42.1259
rs6819372	4	67970101	A	G	0.492048	-0.0407572	0.00628507	8.88717e-11	42.0521
rs5757670	22	39829736	G	A	0.337972	-0.0429928	0.00664254	9.6495e-11	41.8912
rs12439619	15	82546946	T	G	0.307157	-0.043977	0.00681082	1.06853e-10	41.6919
rs80170948	5	64020316	T	G	0.0487078	0.0942331	0.0145962	1.07508e-10	41.6799
rs1009950	7	157536448	G	T	0.409543	0.0412303	0.00638924	1.09602e-10	41.6422
rs10990610	9	99100713	T	C	0.149105	-0.0568368	0.00882063	1.16662e-10	41.5202
rs62047970	16	70756181	T	G	0.428429	-0.0407867	0.00634878	1.32442e-10	41.2722
rs2852931	11	90566513	G	A	0.136183	-0.0587267	0.00915967	1.44147e-10	41.1066
rs2806048	14	73529094	A	G	0.364811	-0.0416991	0.00652597	1.66191e-10	40.8285
rs13253386	8	14002020	T	G	0.479125	-0.0401735	0.00628837	1.67485e-10	40.8133
rs2005078	9	131942676	G	A	0.296223	0.0433021	0.00687878	3.0734e-10	39.6274
rs1064608	11	47640429	G	C	0.353877	0.0411496	0.00656789	3.72167e-10	39.2537
rs620729	6	11508671	A	C	0.329026	-0.0418113	0.00668393	3.96243e-10	39.1313
rs4470366	2	71534617	T	A	0.436382	-0.0394479	0.00633213	4.67005e-10	38.8105
rs11117646	1	216830128	T	A	0.176938	0.0512477	0.00822899	4.73309e-10	38.7843
rs2737339	8	31013470	A	G	0.369781	-0.0403877	0.00650485	5.33733e-10	38.5498
rs6587843	1	59540811	C	T	0.468191	-0.0389241	0.0062928	6.19053e-10	38.2604
rs72821233	10	93349867	G	T	0.271372	0.0436654	0.00706148	6.26566e-10	38.2369
rs13120565	4	10704137	A	T	0.33499	-0.0409838	0.00665242	7.2406e-10	37.9547
rs78358737	2	118627164	T	G	0.028827	-0.115351	0.018765	7.88879e-10	37.7874
rs3843954	13	58548511	G	C	0.249503	0.0445751	0.00725573	8.07553e-10	37.7418
rs10996426	10	67206761	A	G	0.251491	-0.0443878	0.00723643	8.573e-10	37.6252
rs7626560	3	12475088	C	T	0.150099	-0.0538001	0.0087902	9.33035e-10	37.4601
rs11210871	1	44029353	C	G	0.331014	-0.040788	0.00667165	9.73945e-10	37.3764
rs7256776	19	31952890	G	A	0.303181	0.0415535	0.00683009	1.17299e-09	37.0138
rs4744250	9	96271752	G	A	0.362823	-0.0397163	0.00652918	1.18039e-09	37.0015
rs74370218	17	57095212	C	T	0.363817	0.0396422	0.00652524	1.23833e-09	36.9081
rs4342312	5	92477890	C	A	0.365805	0.0395258	0.00651753	1.32329e-09	36.7787
rs12441495	15	41222487	G	C	0.12326	0.0576593	0.00954879	1.55659e-09	36.4622
rs1507010	16	7657373	A	G	0.491054	-0.0377108	0.00627863	1.89897e-09	36.0747
rs12536800	7	128381058	G	C	0.261431	-0.0428959	0.00714316	1.91117e-09	36.0622
rs77128898	11	61313525	C	T	0.0258449	0.11842	0.0197809	2.14266e-09	35.8394
rs1523048	3	35527409	T	C	0.388668	0.0383604	0.00643862	2.55554e-09	35.4962
rs12635303	3	8246179	C	T	0.316103	-0.0401395	0.00674995	2.73721e-09	35.3624
rs10497818	2	199498173	A	T	0.451292	0.0373184	0.00630644	3.26863e-09	35.0169
rs287883	6	157140077	A	T	0.28827	-0.040757	0.0069278	4.0263e-09	34.611
rs17049085	2	57948003	T	C	0.12326	0.0560837	0.00954551	4.21821e-09	34.5203
rs3943667	4	65831184	C	T	0.296223	0.0403404	0.00687249	4.36202e-09	34.4551
rs73189617	3	184069126	C	G	0.291252	-0.0404456	0.00690634	4.73306e-09	34.2962
rs7599860	2	186243561	C	A	0.227634	-0.0438091	0.00748336	4.79284e-09	34.2718
rs1408579	10	101912194	C	T	0.481113	-0.0367161	0.00628	5.01988e-09	34.1817
rs12535854	7	105063372	C	G	0.345924	-0.0384778	0.00659635	5.43755e-09	34.0262
rs39302	7	21467190	T	C	0.196819	-0.0460248	0.00789163	5.47331e-09	34.0134
rs1567154	16	50950805	C	T	0.238569	0.0429294	0.0073618	5.49716e-09	34.005
rs3956504	2	163975466	A	C	0.316103	0.0393447	0.00674832	5.53292e-09	33.9924
rs6903716	6	21956404	A	G	0.287276	0.0404083	0.00693414	5.62825e-09	33.9591
rs1415802	20	22245008	T	G	0.37674	-0.0377014	0.00647505	5.795e-09	33.9023
rs2647995	16	51577196	T	C	0.272366	-0.0409824	0.00704788	6.06874e-09	33.8125
rs2721173	8	145744429	C	T	0.461233	0.036384	0.00629362	7.42189e-09	33.421
rs889169	19	47548678	G	A	0.390656	-0.0371743	0.00643032	7.42189e-09	33.421
rs73989053	2	213403091	G	A	0.159046	0.049552	0.00857847	7.63504e-09	33.3659
rs10865397	2	73358292	A	G	0.499006	-0.0361599	0.00627446	8.26198e-09	33.2124
rs17106817	14	69716957	T	C	0.282306	0.0401599	0.00696971	8.30925e-09	33.2014
rs159428	20	31099311	T	C	0.485089	0.0361561	0.0062772	8.4156e-09	33.1766
rs75973558	5	26880925	A	G	0.112326	0.0571308	0.00993499	8.89972e-09	33.0679
rs72739469	15	65738080	T	C	0.0606362	-0.0755499	0.0131446	9.05311e-09	33.0346
rs73845427	3	85327518	G	A	0.028827	0.107688	0.0187491	9.26541e-09	32.9896
rs66752974	3	137057630	C	A	0.158052	0.0493515	0.00859966	9.53653e-09	32.9335
rs61815057	1	103673345	G	A	0.4334	-0.036311	0.00633051	9.70149e-09	32.9002
rs17428810	2	32736043	T	C	0.293241	0.0395193	0.00689085	9.74861e-09	32.8907
rs78382112	1	181535715	G	A	0.0536779	-0.0797016	0.0139186	1.02666e-08	32.7901
rs6718450	2	117697406	G	C	0.419483	-0.0362842	0.00635671	1.14302e-08	32.5814
rs6798941	3	52893465	C	T	0.318091	-0.0384453	0.00673532	1.14302e-08	32.5814
rs2143103	1	22430069	G	A	0.151093	-0.0499784	0.00875877	1.15594e-08	32.5596
rs2977464	8	141545193	C	T	0.183897	-0.0461727	0.00809715	1.18176e-08	32.5166
rs6860626	5	59636727	C	T	0.145129	0.0506046	0.00890527	1.32707e-08	32.2913
rs9930063	16	62194176	T	C	0.475149	-0.0354228	0.00628065	1.7007e-08	31.8094
rs35853157	4	140780768	A	T	0.308151	-0.0382716	0.00679274	1.75892e-08	31.744
rs2180111	14	27177910	A	G	0.27833	0.0393736	0.00699804	1.84037e-08	31.6561
rs11720523	3	71545170	C	A	0.436382	-0.0354629	0.00632389	2.04949e-08	31.4471
rs1479073	5	101105998	C	T	0.310139	0.0379012	0.0067801	2.26978e-08	31.2489
rs7044246	9	134866271	C	T	0.302187	-0.038153	0.00682943	2.3161e-08	31.2097
rs2439649	9	111875463	G	A	0.441352	-0.0352727	0.0063158	2.33926e-08	31.1903
rs6708515	2	41606931	A	G	0.340954	0.0368758	0.00661569	2.48965e-08	31.0694
rs7573001	2	198929896	G	C	0.418489	0.0353162	0.00635688	2.76686e-08	30.8645
rs4937860	11	133814713	A	G	0.0874751	0.0616234	0.0110994	2.82455e-08	30.8245
rs7312770	12	56467587	C	T	0.462227	0.0348675	0.00628967	2.96289e-08	30.7317
rs56290130	12	93327911	T	A	0.314115	0.0374202	0.00675587	3.04354e-08	30.6796
rs7518151	1	32061851	T	C	0.291252	-0.0382154	0.00690191	3.07809e-08	30.6577
rs62169190	2	145078775	C	T	0.170974	0.0460531	0.00832902	3.21622e-08	30.5725
rs4347883	2	44185129	T	C	0.430417	-0.0349976	0.00633311	3.27374e-08	30.5381
rs1812587	5	62991802	G	T	0.487078	0.0346492	0.00627354	3.33124e-08	30.5043
rs56135595	6	51690108	G	T	0.149105	0.0485536	0.00880333	3.48066e-08	30.4192
rs3860537	3	108103433	T	C	0.22664	0.0412364	0.00748969	3.67587e-08	30.3133
rs2652454	2	155670915	T	C	0.465209	-0.0345808	0.00628641	3.77914e-08	30.2596
rs1391438	4	106151843	T	C	0.318091	0.0370241	0.00673254	3.81355e-08	30.242
rs6509441	19	50138023	T	A	0.244533	-0.0401031	0.00729524	3.85942e-08	30.2188
rs11259916	15	84361518	A	G	0.272366	-0.0386358	0.00704325	4.12299e-08	30.0907
rs136554	22	27255690	G	A	0.482107	-0.0344216	0.00627501	4.12299e-08	30.0907
rs297589	2	157358750	T	A	0.328032	-0.0365699	0.00667829	4.35193e-08	29.9859
rs12435486	14	98670849	G	A	0.248509	0.0397237	0.00725545	4.37481e-08	29.9758
rs8058881	16	76524013	C	G	0.223658	-0.041066	0.00752426	4.82057e-08	29.7876
rs2836921	21	40516070	G	A	0.305169	-0.0371412	0.0068088	4.90049e-08	29.7558
Non-cognitive components of educational attainment
RSID	CHR	POS	A1	A2	MAF	BETA	SE	P	F STATISTIC
rs7849487	9	1757274	T	G	0.362823	-0.0721124	0.0085937	4.80718e-17	70.4142
rs11772627	7	2109821	G	C	0.209742	-0.0783194	0.0101306	1.06719e-14	59.7681
rs72893182	18	35167218	G	A	0.233598	0.0738247	0.0097168	3.01589e-14	57.7241
rs6449503	5	60095272	G	A	0.482107	-0.0599496	0.00820872	2.81101e-13	53.336
rs2245901	2	194296294	G	A	0.414513	0.0599218	0.00834854	7.09887e-13	51.5168
rs2721796	7	24772409	C	T	0.177932	-0.0768036	0.0107455	8.8344e-13	51.0874
rs1985031	13	58391264	G	A	0.229622	0.0689943	0.0097464	1.45242e-12	50.1116
rs1125000	6	26287256	C	T	0.450298	-0.0573279	0.00826399	4.00315e-12	48.123
rs12794570	11	47658314	C	T	0.353877	-0.0595668	0.00867842	6.70597e-12	47.1116
rs11991865	8	105118728	G	T	0.186879	0.0708651	0.0105789	2.10258e-11	44.8728
rs17229197	8	14131414	C	T	0.360835	0.056426	0.00859281	5.14607e-11	43.1208
rs77609760	2	142358950	A	G	0.0735586	0.101966	0.0157017	8.36153e-11	42.1713
rs10994920	10	63544184	C	A	0.147117	-0.073027	0.0116119	3.19566e-10	39.5512
rs12133063	1	91214714	C	A	0.371769	0.05306	0.0084687	3.71805e-10	39.2556
rs7557525	2	51250505	T	C	0.347913	-0.0539771	0.00866962	4.78489e-10	38.7631
rs11915371	3	70539559	A	C	0.188867	0.0644259	0.0105052	8.63626e-10	37.6109
rs7613360	3	49916710	C	T	0.383698	0.0514339	0.00843974	1.0995e-09	37.1399
rs111335581	16	69834529	G	A	0.373757	0.0517177	0.00852917	1.3308e-09	36.7677
rs6557171	6	152234593	T	C	0.295229	-0.0542811	0.00896992	1.43542e-09	36.6201
rs213228	6	28331252	A	C	0.302187	0.0542778	0.00897713	1.48271e-09	36.5569
rs140118	22	30135806	G	A	0.416501	0.0500789	0.00831915	1.74724e-09	36.237
rs17826816	5	7519298	A	G	0.210736	-0.06076	0.0101178	1.91017e-09	36.0633
rs363096	4	3180021	T	C	0.408549	-0.049864	0.008326	2.11205e-09	35.8675
rs13239186	7	117510621	C	T	0.286282	0.0544432	0.00909579	2.15676e-09	35.8267
rs6916491	6	119247734	T	C	0.371769	0.0502814	0.0084827	3.07533e-09	35.1356
rs6995556	8	64684819	C	T	0.321074	0.0521389	0.00881315	3.29786e-09	34.9995
rs509533	11	66070575	G	C	0.471173	0.0484499	0.00821609	3.70278e-09	34.774
rs7306755	12	123767929	G	A	0.222664	-0.0572119	0.0098254	5.78504e-09	33.9057
rs728054	7	137072364	G	A	0.357853	0.0496631	0.00853805	6.00304e-09	33.8337
rs11604034	11	72364147	G	C	0.167992	0.0632492	0.0109366	7.32729e-09	33.4459
rs11686639	2	185040649	T	C	0.232604	0.0560967	0.00970734	7.52418e-09	33.3944
rs12891103	14	69496497	G	A	0.331014	0.0503506	0.00873629	8.24449e-09	33.2166
rs6480771	10	76861680	T	C	0.44831	0.0472091	0.00826158	1.10162e-08	32.6531
rs35014541	21	19950476	A	G	0.305169	-0.0508991	0.00890973	1.11163e-08	32.6356
rs977581	18	9119035	T	G	0.33996	0.0492212	0.00866356	1.33595e-08	32.2783
rs3956504	2	163975466	A	C	0.316103	-0.0504089	0.00887913	1.36893e-08	32.2309
rs7920589	10	87122126	C	T	0.181909	-0.0602546	0.0106204	1.39919e-08	32.1885
rs6924555	6	43150980	T	C	0.120278	0.0715968	0.0126334	1.45087e-08	32.118
rs4909561	8	137079366	T	C	0.441352	0.0469814	0.00829475	1.47894e-08	32.0808
rs12077442	1	98370375	G	C	0.21173	0.0562964	0.0100132	1.88497e-08	31.6096
rs17565975	11	111586950	G	A	0.49503	0.0460129	0.00818432	1.88681e-08	31.6077
rs77581390	5	158433563	G	A	0.0675944	0.091527	0.0163412	2.1313e-08	31.3711
rs6851699	4	76395005	C	A	0.218688	-0.0556244	0.00993426	2.15288e-08	31.3515
rs13395129	2	64296598	G	C	0.291252	0.050649	0.0090606	2.2704e-08	31.2483
rs7829857	8	109951176	G	A	0.340954	-0.0481896	0.00865357	2.56573e-08	31.011
rs10953766	7	114313218	A	G	0.473161	0.0455652	0.00820286	2.77936e-08	30.8558
rs12653396	5	87847273	T	A	0.449304	0.0455088	0.00821388	3.01652e-08	30.6969
rs456998	5	141025162	G	T	0.499006	0.0450316	0.00819898	3.96634e-08	30.1658
rs2870281	4	91945572	C	A	0.469185	0.0451083	0.00821459	3.99123e-08	30.1537
rs13055562	22	51133518	G	A	0.470179	-0.0449488	0.00818592	3.99683e-08	30.151
rs7911789	10	104756374	T	C	0.416501	0.0453359	0.00831641	4.99803e-08	29.7175

[truncated: 6 more sheets: ST10 SVMR, ST11 SVMR on Mediators, ST12 SVMR Psych on Alcohol, ST13 MVMR, ST14 MR_Mediation, ST15 PGS]
